# Supplementary material for: Natural Fiber-Reinforced Composite Incorporated with Anhydride-Cured Epoxidized Linseed-Oil Resin and Atmospheric Pressure Plasma-Treated Flax Fibers
Source: Materials (Basel). 2024 Aug 28;17(17):4244. doi: 10.3390/ma17174244 (PMC11396233; doi:10.3390/ma17174244)
Supplement: Supplementary file 1 [file materials-17-04244-s001.zip]

Archive with 1 entries (1 files):
- materials-3149812-supplementary.pdf
